# Supplementary material for: Bioactive Compounds from Euphorbia usambarica Pax. with HIV-1 Latency Reversal Activity
Source: Pharmaceuticals (Basel). 2021 Jul 7;14(7):653. doi: 10.3390/ph14070653 (PMC8308672; doi:10.3390/ph14070653)
Supplement: Supplementary file 1 [file pharmaceuticals-14-00653-s001.zip]

Archive with 1 entries (1 files):
- pharmaceuticals-1267461-supplementary.pdf
